# Supplementary material for: Screening Peptide-Binding Partners for GenX via Phage Display
Source: Int J Mol Sci. 2024 Feb 26;25(5):2686. doi: 10.3390/ijms25052686 (PMC10932452; doi:10.3390/ijms25052686)
Supplement: Supplementary file 1 [file ijms-25-02686-s001.zip]

Archive with 1 entries (1 files):
- ijms-2823307-supplementary.pdf
